# Supplementary material for: HIV-1 re-suppression on a first-line regimen despite the presence of phenotypic drug resistance
Source: PLoS One. 2020 Jun 18;15(6):e0234937. doi: 10.1371/journal.pone.0234937 (PMC7302689; doi:10.1371/journal.pone.0234937)
Supplement: S1 Table — (XLSX) [file pone.0234937.s001.xlsx]

## Sheet: S. Table 1
Supplementary Table 1:		Re-suppressor patient characteristics and genotypes.
Sample I.D.	Time between HIV RNA assays (weeks)		Time at sampling point (weeks)	Viral load at visits (log10 copies/ml)		VL at sampling point (log 10 copies/ml)	Regimen	HIV-1 subtype	Genotype
	Median	IQR		Median	IQR				NRTI resistance mutations	NNRTI resistance mutations
062695	27.7	7.1	101.3	3.4627	3.92801	3.92163	d4T, 3TC, EFV	C	A62V, M184V	V106M, V179D, N348IN
437809	26.8	8.3	179.7	3.6169	3.58636	3.4417	AZT, 3TC, EFV	C	M184V, T215NSTY	A98AG, K101KQ, K103N, V108IV,V189I, P225H
463678	37.7	18.9	213	1.39794	1.79588	3.67062	d4T, 3TC, EFV	C	wild-type	A98G
134184	28.9	15.7	96.3	1.59106	3.26358	4.19296	AZT, 3TC, NVP	C	M184V	A98G, K103N
033184	18.6	12.5	179.3	3.41363	3.72241	3.83065	ABC, 3TC, EFV	C	D67N, K70R, V118I, M184V, T215F, K219E	L100I, K103N, N348I
338492	30.4	25.6	101.4	1.86332	4.35748	4.35795	d4T, 3TC, NVP	C	wild-type	K101KR, V106M
311417	25.7	5.2	156.4	1.39794	1.83885	3.88332	d4T, 3TC, EFV	C	wild-type	K103KN, E138A
088463	45.4	10.5	25.1	1.39794	2.94325	3.54839	TDF, FTC, EFV	C	wild-type	K103N
124774	25.2	14.4	179.9	1.98677	3.49755	3.74757	d4T, 3TC, NVP	C	wild-type	K103N
063884	35.9	7.2	165.1	2.28103	3.40905	4.90566	d4T, 3TC, NVP	C	M184MV	K103N
064124	13.1	3.2	83.7	3.63155	4.01197	4.49826	AZT, 3TC, NVP	C	M184V	K103N
316950	25.6	13.1	142.9	3.14922	3.72563	3.82328	AZT, 3TC, EFV	C	M184V	K103N, Y188H, H221HY
111101	15.4	11.2	239.3	4.37184	4.73253	5.21033	AZT, 3TC, EFV	C	wild-type	K103N, P225H
357702	19.3	37	152.1	3.41002	4.14516	3.70893	d4T, 3TC, EFV	C	M184V	K103N, V108VI
143977	25.6	0.9	44	3.21709	3.44036	3.46997	d4T, 3TC, EFV	C	V118I	K103N
102710	29.4	20.1	107.7	1.39794	1.37107	5.36731	AZT, 3TC, EFV	C	wild-type	K103N, Y181C
327661	35.4	10.6	135.4	2.78781	3.82207	3.9286	d4T, 3TC, EFV	C	M184V	K103S, V106M
301226	20.3	13.5	161.7	4.73375	5.06935	4.31811	d4T, 3TC, EFV	C	K70E, V75A, M184V, L210CFLW, K219R	K103N, H221Y, P225H
056522	25.1	4.8	140.7	3.40071	4.18894	3.47129	d4T, 3TC, NVP	C	K70R, M184V	K103N
111545	24	11.7	86.9	2.10721	3.07655	4.82035	d4T, 3TC, EFV	C	M184V	wild-type
143434	20.9	17.6	78.9	2.41996	3.59638	3.67237	d4T, 3TC, EFV	C	M184V	wild-type
605248	18.3	9.8	159	3.35468	3.42439	3.35468	AZT, 3TC, NVP	C	M41L, M184V, T215F	K101H, G190A
311368	24	4.8	156.7	2.86303	3.52384	3.12024	d4T, 3TC, EFV	C	T69N, M184V	M230L
067414	20.6	19.1	191.6	2	3.72321	4.7909	AZT, 3TC, EFV	C	wild-type	V106M
434573	26	6.9	98.4	2.01703	3.77514	3.89856	d4T, 3TC, NVP	C	wild-type	V106M
427161	27.4	13.4	172.4	1.39794	0	3.90536	AZT, 3TC, EFV	C	wild-type	V106M, F227FL
177298	24.9	5.2	86.4	2.13354	1.62325	3.47041	d4T, 3TC, EFV	C	V118I	V106M, E138A, V179D
302869	22.2	10	75.3	2.55267	2.45788	3.52827	d4T, 3TC, EFV	C	M184V	V106M, V179D, F227L
480117	28.1	6.8	121.9	1.39794	2.08189	4.33864	AZT, 3TC, NVP	C	wild-type	V106M, Y188C
092157	25.4	13	86.7	2.85248	4.19439	3.08955	d4T, 3TC, NVP	C	M184V	V108I, Y181C, H221Y
135535	22.1	11.7	167.1	1.39794	0	3.82549	d4T, 3TC, EFV	C	V118I	E138A, V179I
438107	18.6	12.2	101.1	2.37199	2.70565	4.9787	AZT, 3TC, NVP	C	V118I	E138Q, V179D
304775	41.6	7.4	95.7	1.39794	3.41979	4.34262	d4T, 3TC, NVP	C	wild-type	V90I
352167	31.3	12.3	101.6	1.39794	0	4.33792	d4T, 3TC, EFV	C	V118I	V90I
137381	62.1	35.8	26.3	1.39794	4.66449	4.96564	d4T, 3TC, EFV	C	V118I	V90VI, K103KN
135372	25.7	0.9	128	2.34439	3.36624	3.37088	d4T, 3TC, NVP	C	M184IMV	Y181SY, Y188HY, H221HY
099078	25.3	2.9	25.3	1.39794	0	5.02428	d4T, 3TC, EFV	C	wild-type	wild-type
134752	31.5	23.7	80.7	1.39794	2	4.05392	d4T, 3TC, EFV	C	wild-type	wild-type
160040	26.2	12.5	23.6	4.03667	4.5981	4.03667	d4T, 3TC, EFV	C	wild-type	wild-type
212064	28.7	20.1	65	1.9345	4.61929	4.89535	d4T, 3TC, EFV	C	wild-type	wild-type
218228	24.4	17.1	18.3	1.39794	1.96142	5.0002	d4T, 3TC, NVP	C	wild-type	wild-type
016657	24	3.1	46.4	1.39794	1.0607	3.95002	d4T, 3TC, NVP	C	wild-type	wild-type
022270	17.6	10.4	51.9	1.39794	1.04139	4.29918	d4T, 3TC, NVP	CRF02_AG	wild-type	wild-type
029769	25.4	23.3	70.7	3.84161	3.82985	3.92163	d4T, 3TC, NVP	C	wild-type	wild-type
092656	26.1	4	132.4	1.39794	1.59934	5.34372	AZT, 3TC, NVP	C	wild-type	wild-type
096548	25.5	5.8	65.1	1.39794	0	5.07805	AZT, 3TC, NVP	C	wild-type	wild-type
106327	33.7	20.3	171.7	1.39794	4.10127	4.89582	d4T, 3TC, NVP	C	wild-type	wild-type
304271	26.6	3.4	176.1	1.39794	0	4.9501	d4T, 3TC, EFV	C	wild-type	wild-type
304794	32.1	19.6	62.1	1.74036	1.75587	3.69152	d4T, 3TC, EFV	C	wild-type	wild-type
308582	37	17	119.6	1.39794	1.32222	4.91813	d4T, 3TC, EFV	C	wild-type	wild-type
311404	17.7	10.1	114.6	1.39794	4.39257	3.2667	d4T, 3TC, EFV	C	wild-type	wild-type
316766	25.9	6.7	125.6	3.49886	4.3159	3.75914	d4T, 3TC, NVP	C	wild-type	wild-type
322750	38.6	0.9	75.4	3.37264	4.44433	4.98929	d4T, 3TC, EFV	C	wild-type	wild-type
324770	26.6	5.9	18.3	1.39794	0	5.0002	TDF, FTC, NVP	C	wild-type	wild-type
331774	19	10.8	176	1.39794	0	3.5042	d4T, 3TC, EFV	C	wild-type	wild-type
332212	28.8	10.3	114.3	1.39794	0	4.05545	AZT, 3TC, EFV	C	wild-type	wild-type
340263	27.3	1.5	104.3	1.39794	2.20344	5.20421	d4T, 3TC, NVP	C	wild-type	wild-type
350485	23.7	12.9	119.1	1.39794	0	3.70492	d4T, 3TC, EFV	C	wild-type	wild-type
355915	28.9	10.7	33.9	2.84572	3.75952	4.30066	d4T, 3TC, EFV	C	wild-type	wild-type
356231	23.4	12.5	125.1	1.39794	1.75967	4.35155	d4T, 3TC, NVP	C	wild-type	wild-type
363838	21.7	13.7	143.9	2.82898	3.65849	4.78141	d4T, 3TC, EFV	C	wild-type	wild-type
368043	25.1	30.9	163.3	3.76144	4.05635	3.92978	d4T, 3TC, EFV	C	wild-type	wild-type
372190	40.3	24.4	64.6	1.39794	2.97886	3.28556	d4T, 3TC, EFV	C	wild-type	wild-type
376220	25.6	0.1	51.3	1.39794	0	3.94027	d4T, 3TC, NVP	C	wild-type	wild-type
429315	32.1	8.5	144.7	1.39794	1.85278	5.06341	d4T, 3TC, EFV	C	wild-type	wild-type
437378	26.1	6.4	184.9	1.81954	1.91908	3.02036	d4T, 3TC, NVP	C	wild-type	wild-type
444262	25.8	18.4	118.9	1.39794	2.24055	4.89561	d4T, 3TC, NVP	C	wild-type	wild-type
602598	19	12.3	142	1.39794	0	3.41464	AZT, 3TC, EFV	C	wild-type	wild-type
337454	25.7	36.5	25.7	4.61872	4.98381	5.13739	d4T, 3TC, EFV	C	wild-type	wild-type (A98S, E138S)
120314	25.9	6.3	112.9	1.39794	0	5.08531	d4T, 3TC, NVP	C	wild-type	wild-type (V179I)
316947	27.4	5.8	187.1	1.39794	1.36642	4.86659	d4T, 3TC, EFV	C	wild-type	wild-type (K103R)
			Median: 114.3			Median: 4.05
			First quartile: 75.4			First quartile: 3.69
			Third quartile: 155.6			Third quartile: 4.89
