# Supplementary material for: HIV-1 re-suppression on a first-line regimen despite the presence of phenotypic drug resistance
Source: PLoS One. 2020 Jun 18;15(6):e0234937. doi: 10.1371/journal.pone.0234937 (PMC7302689; doi:10.1371/journal.pone.0234937)
Supplement: S2 Table — (XLSX) [file pone.0234937.s002.xlsx]

## Sheet: S. Table 2
Supplementary Table 2:		Re-suppressor and failure patient characteristics with genotypes and phenotypes.								Phenotypic susceptibilities of patients that re-suppressed or failed.
	Sample I.D.	Time between visits (weeks)		Time at sampling point (weeks)	Time suppressed (weeks)	Viral load at visits (log10 copies/ml)		Viral load at visits (log10 copies/ml)	Regimen	Genotype		Phenotype (Fold change)									Drug levels (ng/ml)
		Median	IQR			Median	IQR			NRTI resistance mutations	NNRTI resistance mutations	NRTI	Average	Standev	NRTI	Average	Standev	NNRTI	Average	Standev	3TC	EFV	NVP
	Re-suppressors									Re-suppressors		Re-suppressors									Re-suppressors
1	033184 c1	18.6	12.5	179.3	36.3	3.41363	3.72241	3.83065	ABC, 3TC, EFV	D67N, K70R, V118I, M184V, T215F, K219E	L100I, K103N, N348I	ABC	3.6	0.4	3TC	9.8	0	EFV	32.5	0	69.8	4988	-
2	056522 c1	25.05	4.825	140.7	26.1	3.40071	4.18894	3.47129	d4T, 3TC, NVP	K70R, M184V	K103N	d4T	1.2	0.4	3TC	9.8	0	NVP	54.1	0	3397.6	-	4818.9
3	062695 c1	27.7	7.05	101.3	28.6	3.4627	3.92801	3.92163	d4T, 3TC, EFV	A62V, M184V	V106M, V179D, Y188C	d4T	1.7	0.7	3TC	9.8	0	EFV	32.5	0	2564.1	<285.7	-
4	063884 c1	35.9	7.15	165.1	28.4	2.28103	3.40905	4.90566	d4T, 3TC, NVP	M184V	K103N	d4T	0.8	0.4	3TC	9.8	0	NVP	54.1	0	<50.9	-	<15.4
5	064124 c1	13.1	3.225	83.7	12.3	3.63155	4.01197	4.49826	AZT, 3TC, NVP	M184V	K103N	AZT	0.8	0.3	3TC	9.8	0	NVP	54.1	0	<50.9	-	<15.4
6	067414 c5	20.6	19.125	191.6	11.7	2	3.72321	4.7909	AZT, 3TC, EFV	K65R	V106M	AZT	2.2	0.3	3TC	9.8	0	EFV	15.6	0.5	<50.9	<285.7	-
	067414 c6									wild-type	V106M	AZT	1.9	0.8	3TC	1.2	0.1	EFV	22.2	1.1
7	088463 c4	45.4	10.5	25.1	91.6	1.39794	2.94325	3.54839	TDF, FTC, EFV	wild-type	K103N	TDF	1.2	0.2	FTC	0.5	0.1	EFV	17.9	1.5	(FTC)	1710.8	-
8	092157 c1	25.4	13	86.7	59.1	2.85248	4.19439	3.08955	d4T, 3TC, NVP	M184V	V108I, Y181C, H221Y	d4T	2.7	0.5	3TC	9.8	0	NVP	20.5	0.4	109.2	-	4671.1
9	102710 c1	29.4	20.1	107.7	85.9	1.39794	1.37107	5.36731	AZT, 3TC, EFV	wild-type	K103N, Y181C	AZT	0.3	0.1	3TC	0.6	0.1	EFV	22.7	1.9	1379.1	7600.2	-
10	111545 c2	24	11.7	86.9	79	2.10721	3.07655	4.82035	d4T, 3TC, EFV	M184V	wild-type	d4T	1.6	0.6	3TC	9.8	0	EFV	0.5	0.2	<50.9	<285.7	-
11	124774 c1	25.15	14.35	179.9	25.4	1.98677	3.49755	3.74757	d4T, 3TC, NVP	wild-type	K103N	d4T	2.5	0.6	3TC	1	0.1	NVP	46.9	8.2	<50.9	-	<15.4
12	134184 c4	29.65	10.825	143.4	39.7	1.59106	3.26358	4.19296	AZT, 3TC, NVP	M184V	A98G, K103N	AZT	0.9	0.2	3TC	9.8	0	NVP	54.1	0	<50.9	-	<15.4
13	135372 c2	25.7	0.85	128	76.7	2.34439	3.36624	3.37088	d4T, 3TC, NVP	M184V	Y181S, Y188H, H221Y	d4T	0.9	0.4	3TC	9.8	0	NVP	54.1	0	Not available
14	301226 c3	20.3	13.5	161.7	15.7	4.73375	5.06935	4.31811	d4T, 3TC, EFV	K70E, V75A, M184V, L210F, K219R	K103N, H221Y, P225H	d4T	5.7	1.1	3TC	9.8	0	EFV	32.5	0	344.8	2190.9	-
15	311368 c4	24	4.8	156.7	24.7	2.86303	3.52384	3.12024	d4T, 3TC, EFV	T69N, M184V	M230L	d4T	0.8	0	3TC	9.8	0	EFV	1	0.1	112.5	<285.7	-
16	316950 c2	25.6	11.225	142.9	12.9	3.14922	3.72563	3.82328	AZT, 3TC, EFV	M184V	K103N, Y188H	AZT	2.9	0.3	3TC	9.8	0	EFV	32.5	0	<50.9	467.2	-
	340263 c4	27.3	1.5	104.3	60.4	1.39794	2.20344	5.20421	d4T, 3TC, NVP	wild-type	wild-type	d4T	0.4	0.1	3TC	0.7	0.2	NVP	0.4	0.1	<50.9	-	<15.4
	350485 c4	23.7	12.9	119.1	5.9	1.39794	0	3.70492	d4T, 3TC, EFV	wild-type	wild-type	d4T	0.3	0	3TC	0.5	0.2	EFV	0.6	0	<50.9	<285.7	-
17	357702 c2	19.3	37	152.1	13.5	3.41002	4.14516	3.70893	d4T, 3TC, EFV	M184V	K103N, V108I	d4T	0.9	0.4	3TC	9.8	0	EFV	32.5	0	<50.9	915.1	-
18	434573 c4	26	6.9	98.4	53.4	2.01703	3.77514	3.89856	d4T, 3TC, NVP	wild-type	V106M	d4T	2.1	0.7	3TC	1.2	0.5	NVP	4.7	0.3	620.2	-	12378.7
19	437809 c1	26.75	8.3	179.7	31.4	3.6169	3.58636	3.4417	AZT, 3TC, EFV	M184V, T215Y, P225H	A98G, K103N, V108I, P225H	AZT	9.3	1.2	3TC	9.8	0	EFV	32.5	0	6333.1	4232.8	-
20	480117 c1	28.1	6.8	121.9	25.9	1.39794	2.08189	4.33864	AZT, 3TC, NVP	wild-type	V106M, Y188C	AZT	0.6	0.3	3TC	0.9	0.4	EFV	32.5	0	Not available
21	605248 c1	18.3	9.775	159	11.1	3.35468	3.42439	3.35468	AZT, 3TC, NVP	M41L, M184V, T215F	K101H, G190A	AZT	22.9	0.2	3TC	9.8	0	NVP	54.1	0	<50.9	-	<15.4
	Failures									Failures		Failures									Failures
1	018240 c2	16.7	12.175	172.4	0	3.96694	4.02829	4.30625	AZT, 3TC, NVP	M184V, T215F	K101E, E138A, V179I, G190A, N348I	AZT	115.5	0	3TC	9.8	0	NVP	54.1	0	496.3	-	4349.7
2	066105 c4	21.7	7.4	261.7	0	3.825	4.53766	4.58879	AZT, 3TC, EFV	K65R, D67N, Y115F, M184V	V106M, Y188C	AZT	0.6	0.1	3TC	9.8	0	EFV	32.5	0	Not available
3	096031 c1	49.3	27.35	166.4	0	3.44669	4.16775	3.7303	AZT, 3TC, EFV	M184V	V106M, Y188L	AZT	0.5	0	3TC	9.8	0	EFV	32.5	0	<50.9	443.9	-
4	313643 c1	20.6	19.125	215	0	2	3.72321	3.4748	AZT, 3TC, EFV	M184V	K103N, N348I	AZT	1.2	0.1	3TC	9.8	0	EFV	32.5	0	221.9	2566.6	-
5	338867 c9	24.35	10.075	124	0	3.07482	3.32746	3.15106	d4T, 3TC, NVP	M184V	V106I, Y188C	d4T	1.2	0.2	3TC	9.8	0	NVP	54.1	0	69.2	-	2287.1
6	351627 c1	21.5	9.1	90	0	2.20952	4.48127	3.50853	d4T, 3TC, NVP	M184V	A98G, V106A, F227L	d4T	3.1	0.1	3TC	9.8	0	NVP	54.1	0	<50.9	-	1805.5
7	356191 c5	36.05	44.375	180.7	0	3.37365	4.37828	4.39955	d4T, 3TC, NVP	wild-type	K103N, Y181C, H221Y	d4T	1	0	3TC	1.2	0.3	NVP	54.1	0	<50.9	-	<15.4
8	364426 c2	23.4	11.9	113.9	0	4.52896	5.00197	5.23398	AZT, 3TC, EFV	wild-type	K103N	AZT	0.9	0.1	3TC	0.7	0.3	EFV	23.4	0.5	<50.9	<285.7	-
9	371425 c5	16.8	4.35	168.3	0	3.40569	3.86091	3.2014	d4T, 3TC, NVP	M184V	K103N, V106A	d4T	2.5	1.1	3TC	9.8	0	NVP	54.1	0	2396.2	-	4860.6
10	372246 c3	23.65	14.775	200.7	0	3.10857	4.16945	4.36037	d4T, 3TC, NVP	M184V	K103N, V108I, M230L	d4T	0.6	0.2	3TC	9.8	0	NVP	54.1	0	<50.9	-	<15.4
	429478 c2	26.35	29.65	245.4	0	3.82937	4.34735	4.3814	d4T, 3TC, NVP	wild-type	wild-type	d4T	0.8	0.2	3TC	1	0.4	NVP	1	0.2	<50.9	-	<15.4
11	433732 c16	24.4	5	153.6	0	3.22076	4.39414	3.34889	d4T, 3TC, EFV	M184V	L100I, K103N	d4T	1	0.2	3TC	9.8	0	EFV	32.5	0	185.3	<285.7	-
	433732 c2									M184V	K103N, V108I	d4T	0.9	0.2	3TC	9.8	0	EFV	32.5	0
12	438207 c3	15	12.7	228.3	0	3.8497	4.32781	4.59289	d4T, 3TC, EFV	M184V	K103R, V106M, V179D	d4T	1	0.1	3TC	9.8	0	EFV	32.5	0	2838.6	879	-
13	464457 c1	20.6	21.75	247.6	0	2.51121	3.15359	3.35005	d4T, 3TC, NVP	M184V	K103N, N348I	d4T	3.2	0.9	3TC	9.8	0	NVP	54.1	0	254.7	-	3480.6
14	484063 c4	26.15	12.45	131	0	4.03667	4.5981	4.65794	d4T, 3TC, EFV	M184V	K103S, V106M, F227L	d4T	0.8	0	3TC	9.8	0	EFV	32.5	0	Not available
15	486741 c3	28.65	23.05	261.1	0	4.07606	4.6226	3.82014	d4T, 3TC, NVP	M184V	G190A, N348I	d4T	0.9	0.3	3TC	9.8	0	NVP	54.1	0	824.3	-	4497.9
	486741 c4									D67N, K70R, M184V, K219Q	G190A	d4T	1.2	0.3	3TC	9.8	0	NVP	23.8	5
	486741 c6									M184V, K219Q	G190A	d4T	0.8	0.3	3TC	9.8	0	NVP	30.1	4.3
16	494731 c1	26.4	5.4	127.9	0	1.70757	4.20607	4.20674	d4T, 3TC, EFV	wild-type	K103N	d4T	1.1	0.3	3TC	1.2	0.3	EFV	19.8	0.9	<50.9	<285.7	-
17	495649 c3	25.05	4.825	216.9	0	3.40071	4.18894	3.40071	d4T, 3TC, NVP	D67N, K70R, M184V, K219E	K103N	d4T	1.4	0.2	3TC	9.8	0	NVP	54.1	0	3937.2	-	6123.1
18	605388 c1	17.55	15.375	310.9	0	4.44372	4.74651	5.14602	AZT, 3TC, EFV	wild-type	K103N, V106M	AZT	0.7	0.1	3TC	0.9	0.2	EFV	32.5	0	<50.9	<285.7	-
																				Additional re-suppressor samples
																				111101	<50.9	<285.7	-
																				135535	<50.9	<285.7	-
																				137381	<50.9	<285.7	-
																				143434	200.4	<285.7	-
																				143977	2019.8	2512.9	-
																				177298	132.8	1721	-
																				304775	<50.9	-	<15.4
																				311417	<50.9	<285.7	-
																				316947	<50.9	<285.7	-
																				327661	91.5	4313.8	-
																				338492	<50.9	-	<15.4
																				352167	<50.9	<285.7	-
																				427161	<50.9	<285.7	-
																				438107	<50.9	-	<15.4
																				463678	<50.9	<285.7	-
